# Supplementary material for: Morpholino-Mediated Knockdown of Ciliary Genes in Euplotes vannus, a Novel Marine Ciliated Model Organism
Source: Front Microbiol. 2020 Oct 19;11:549781. doi: 10.3389/fmicb.2020.549781 (PMC7604394; doi:10.3389/fmicb.2020.549781)
Supplement: Supplementary Movie 1 — Movie showing the swimming of E. vannus cells injected with control MO. [file Data_Sheet_1.ZIP]

Archive with 20 entries (20 files):
- Movie S1-cmo.avi
- __MACOSX/._Movie S1-cmo.avi
- Movie S2-cmo tracking.avi
- __MACOSX/._Movie S2-cmo tracking.avi
- Movie S3-z10 MO.avi
- __MACOSX/._Movie S3-z10 MO.avi
- Movie S4-z10 MO tracking.avi
- __MACOSX/._Movie S4-z10 MO tracking.avi
- Movie S5-wt kymo.avi
- __MACOSX/._Movie S5-wt kymo.avi
- Movie S6-Z10 mo-kymo.avi
- __MACOSX/._Movie S6-Z10 mo-kymo.avi
- Movie S7 z10 +water .avi
- __MACOSX/._Movie S7 z10 +water .avi
- Movie S8 z10 mrna rescue.avi
- __MACOSX/._Movie S8 z10 mrna rescue.avi
- Movie S9-c21.avi
- __MACOSX/._Movie S9-c21.avi
- Movie S10-c21 cilia.avi
- __MACOSX/._Movie S10-c21 cilia.avi
